# Supplementary material for: Innovative Low-Cost Composite Nanoadsorbents Based on Eggshell Waste for Nickel Removal from Aqueous Media
Source: Nanomaterials (Basel). 2023 Sep 16;13(18):2572. doi: 10.3390/nano13182572 (PMC10537637; doi:10.3390/nano13182572)
Supplement: Supplementary file 1 [file nanomaterials-13-02572-s001.zip]

Archive with 1 entries (1 files):
- nanomaterials-2594400-supplementary.pdf
